# Supplementary material for: Identifying Bacterial Airways Infection in Stable Severe Asthma Using Oxford Nanopore Sequencing Technologies
Source: Microbiol Spectr. 2022 Mar 24;10(2):e02279-21. doi: 10.1128/spectrum.02279-21 (PMC9045196; doi:10.1128/spectrum.02279-21)
Supplement: SUPPLEMENTAL FILE 1 — Supplemental material. Download SPECTRUM02279-21_Supp_1_seq4.xlsx, XLSX file, 0.02 MB [file spectrum02279-21_supp_1_seq4.xlsx]

## Sheet: seqkit_output
										Interquartile ranges				Quality Score
Sample	Platform	File	Format	Type	No. of sequences (num_seqs)	Sum length of sequences (sum_len)	Minimum length (min_len)	Average length (avg_len)	Maximum length (max_len)	Q1	Q2	Q3	N50	Q20(%)	Q30(%)
1054	Illumina	r1.fq	FASTQ	DNA	1309511	338522914	5	258.5	301	225	301	301	301	95	87.43
1054	Illumina	r2.fq	FASTQ	DNA	1309511	340521600	5	260	301	229	301	301	301	85.52	71.76
278	Illumina	r1.fq	FASTQ	DNA	107856	20407344	6	189.2	301	108	186	299	264	86.04	72.91
278	Illumina	r2.fq	FASTQ	DNA	107856	14411284	6	133.6	301	108	122	184	137	67.83	55.72
133	Illumina	r1.fq	FASTQ	DNA	589049	96348139	5	163.6	301	86	149	242	222	94.06	86.62
133	Illumina	r2.fq	FASTQ	DNA	589049	99955894	5	169.7	301	88	153	298	236	84.75	73.08
297	Illumina	r1.fq	FASTQ	DNA	320227	50484719	5	157.7	301	75	141	241	226	90.84	82.41
297	Illumina	r2.fq	FASTQ	DNA	320227	52496978	5	163.9	301	77	146	295	243	82.21	70.74
288	Illumina	r1.fq	FASTQ	DNA	87107	14012345	5	160.9	301	65	139	297	270	74.03	57.35
288	Illumina	r2.fq	FASTQ	DNA	87107	16087203	6	184.7	301	71	181	301	301	56.56	37.38
29	Illumina	r1.fq	FASTQ	DNA	62482	9748523	6	156	301	58	131	282	269	71.88	55.41
29	Illumina	r2.fq	FASTQ	DNA	62482	10882986	5	174.2	301	61	158	301	300	57.51	39.01
214	Illumina	r1.fq	FASTQ	DNA	26525	4609608	6	173.8	301	75	160	300	299	74.07	56.21
214	Illumina	r2.fq	FASTQ	DNA	26525	3290513	6	124.1	301	82	121	143	136	60.2	44.63
1049	Illumina	r1.fq	FASTQ	DNA	123918	17699767	5	142.8	301	54	114	227	230	75.91	61.84
1049	Illumina	r2.fq	FASTQ	DNA	123918	19549821	5	157.8	301	56	127	300	300	62.37	45.61
235	Illumina	r1.fq	FASTQ	DNA	62368	10586727	6	169.7	301	78	154	298	265	81.15	66.11
235	Illumina	r2.fq	FASTQ	DNA	62368	7711368	5	123.6	301	84	120	140	136	63.37	48.69
306	Illumina	r1.fq	FASTQ	DNA	843533	209777744	5	248.7	301	202	301	301	301	93.48	84.85
306	Illumina	r2.fq	FASTQ	DNA	843533	212246145	5	251.6	301	208	301	301	301	80.99	66.6
187	Illumina	r1.fq	FASTQ	DNA	173715	31338390	6	180.4	301	98	171	289	254	89.15	77.02
187	Illumina	r2.fq	FASTQ	DNA	173715	22499880	6	129.5	301	106	122	142	135	68.34	55.5
1052	Illumina	r1.fq	FASTQ	DNA	62708	11371880	6	181.3	301	85	175	300	299	77.73	61.81
1052	Illumina	r2.fq	FASTQ	DNA	62708	8005419	7	127.7	301	97	122	175	137	61.23	46.13
294	Illumina	r1.fq	FASTQ	DNA	1218934	209785236	5	172.1	301	96	158	255	229	95.62	88.26
294	Illumina	r2.fq	FASTQ	DNA	1218934	215648550	5	176.9	301	97	161	300	242	84.57	71.69
1055	Illumina	r1.fq	FASTQ	DNA	88992	12901601	5	145	301	54	113	241	246	69.86	52.53
1055	Illumina	r2.fq	FASTQ	DNA	88992	14414923	6	162	301	56	129	300	300	54.96	35.57
1053	Illumina	r1.fq	FASTQ	DNA	80706	17378817	6	215.3	301	96	301	301	301	72.03	55.9
1053	Illumina	r2.fq	FASTQ	DNA	80706	18434158	5	228.4	301	124	301	301	301	54.27	35.1
1041	Illumina	r1.fq	FASTQ	DNA	87190	13707654	5	157.2	301	68	134	260	246	76.11	60.44
1041	Illumina	r2.fq	FASTQ	DNA	87190	15078041	5	172.9	301	71	153	301	300	60.86	42.19
5	Illumina	r1.fq	FASTQ	DNA	130214	20856807	5	160.2	301	72	139	262	245	81.71	69.01
5	Illumina	r2.fq	FASTQ	DNA	130214	22309120	6	171.3	301	75	151	300	300	68.35	52.34
275	Illumina	r1.fq	FASTQ	DNA	242602	56020019	5	230.9	301	160	301	301	301	90.97	82.15
275	Illumina	r2.fq	FASTQ	DNA	242602	57213588	5	235.8	301	174	301	301	301	81.47	67.73
315	Illumina	r1.fq	FASTQ	DNA	197668	47111391	5	238.3	301	181	301	301	301	89.26	79.36
315	Illumina	r2.fq	FASTQ	DNA	197668	47951324	6	242.6	301	192	301	301	301	77.9	62.96
1060	Illumina	r1.fq	FASTQ	DNA	74903	15206490	6	203	301	87	258	301	301	75.17	60.7
1060	Illumina	r2.fq	FASTQ	DNA	74903	16002498	5	213.6	301	101	301	301	301	62.82	45.67
279	Illumina	r1.fq	FASTQ	DNA	348261	58882329	5	169.1	301	81	154	278	252	90.03	80.38
279	Illumina	r2.fq	FASTQ	DNA	348261	61743482	5	177.3	301	83	163	300	300	78	64.16
295	Illumina	r1.fq	FASTQ	DNA	63107	9829765	5	155.8	301	58	131	281	269	73.61	57.85
295	Illumina	r2.fq	FASTQ	DNA	63107	10819760	6	171.5	301	61	151	301	300	58.36	40.06
1058	Illumina	r1.fq	FASTQ	DNA	98760	16770497	5	169.8	301	62	145	301	301	78.19	65.21
1058	Illumina	r2.fq	FASTQ	DNA	98760	17952421	5	181.8	301	66	174	301	301	65.1	49.11
1054	Nanopore	n/a	FASTQ	DNA	105543	523759576	1	4962.5	155442	709	2465	6661	10838	14.08	0
278	Nanopore	n/a	FASTQ	DNA	40735	120846768	1	2966.7	54270	364	1090	3565.5	7653	13.23	0
133	Nanopore	n/a	FASTQ	DNA	14880	29948607	1	2012.7	61741	249	434	1323.5	8940	12.37	0
297	Nanopore	n/a	FASTQ	DNA	16767	43316545	1	2583.4	55829	218	503	2527	9571	20.41	0
288	Nanopore	n/a	FASTQ	DNA	10987	15901701	1	1447.3	119671	235	388	908.5	6496	9.24	0
29	Nanopore	n/a	FASTQ	DNA	11369	13139782	1	1155.8	77135	212	355	764	4432	8.61	0
214	Nanopore	n/a	FASTQ	DNA	3643	2508551	1	688.6	118413	101	201	394	3591	8.59	0
1049	Nanopore	n/a	FASTQ	DNA	11797	20744865	1	1758.5	53109	189	359	1276	7577	16.75	0
235	Nanopore	n/a	FASTQ	DNA	19348	27211676	1	1406.4	139060	195	362	889.5	6659	14.53	0
306	Nanopore	n/a	FASTQ	DNA	113296	351142345	104	3099.3	12104	2419	3070	3780	3414	55.3	21.8
187	Nanopore	n/a	FASTQ	DNA	63960	136259590	90	2130.4	9567	1516.5	1974	2593	2357	53.82	21.35
1052	Nanopore	n/a	FASTQ	DNA	4437	9276865	96	2090.8	8950	1408	2098	2732	2529	52.73	20.74
294	Nanopore	n/a	FASTQ	DNA	272188	717093158	101	2634.6	13045	1936	2569	3232	2942	53.61	21.15
1055	Nanopore	n/a	FASTQ	DNA	2220	4001312	111	1802.4	10354	322	1771.5	2673.5	2768	50.58	19.32
1053	Nanopore	n/a	FASTQ	DNA	11172	10302581	1	922.2	170276	158	288	660.5	3419	8.99	0
1041	Nanopore	n/a	FASTQ	DNA	8258	15415071	102	1866.7	8402	1365	1803	2308	2129	53.94	21.15
5	Nanopore	n/a	FASTQ	DNA	25941	57937131	102	2233.4	11319	1570	2133	2786	2547	53.84	21.56
275	Nanopore	n/a	FASTQ	DNA	10302	7856063	1	762.6	72540	190	293	473	3164	8.59	0
315	Nanopore	n/a	FASTQ	DNA	18538	41709353	96	2249.9	10006	1612	2133	2783	2549	53.71	20.84
1060	Nanopore	n/a	FASTQ	DNA	2915	4143908	109	1421.6	9625	623.5	1392	1882.5	1828	50.9	18.7
279	Nanopore	n/a	FASTQ	DNA	33968	75900661	101	2234.5	9450	1632	2134	2737	2484	54.49	21.83
295	Nanopore	n/a	FASTQ	DNA	5185	13239980	120	2553.5	9683	1889	2553	3219	2948	53.54	20.8
1058	Nanopore	n/a	FASTQ	DNA	4086	5475276	90	1340	8368	426	1272	1780	1780	50.07	18.85
